# Supplementary material for: Contribution of CD4+ cells in the emotional alterations induced by endometriosis in mice
Source: Front Behav Neurosci. 2022 Oct 12;16:946975. doi: 10.3389/fnbeh.2022.946975 (PMC9596757; doi:10.3389/fnbeh.2022.946975)
Supplement: Supplementary file 1 [file Data_Sheet_1.xlsx]

## Sheet: Figure 1B
Figure 1B: pelvic mechanical sensitivity (AUC)
Raw Data
Sham	Mechanical sensitivity (a.u.)
	Baseline	Day 7	Day 14	Day 21	Day 28
	7.275	10.18	9.93	8.535	10.135
	5.025	2.815	8.11	4.075	3.365
	5.365	6.255	9.83	5.445	6.585
	8.9125	11.7	9.11	8.96	12.18
	5.6825	4.105	9.565	6.465	5.875
	7.55	5.675	8.31	5.095	3.88
	8.235	5.52	8.64	4.15	4.19
	7.4775	12.92	8.445	11.33	9.14
	8.8	9.675	10.455	11.945	11.165
	4.7125	5.255	6.35*	12.255	11.165
Mean	6.9035	7.41	9.155	7.8255	7.768
SD	1.58037	3.43454	0.828534	3.21821	3.37175
SEM	0.499758	1.0861	0.276178	1.01769	1.06624
Endo	Mechanical sensitivity (a.u.)
	Baseline	Day 7	Day 14	Day 21	Day 28
	4.905	9.555	12.88	14.205	13.355
	4.0825	7.445	6.53	7.6	3.92*
	6.6325	10.6	14.685	16.965	14.11
	11.44	19.05	15.47	16.41	12.445
	8.235	13.12	15.875	14.695	11.405
	11.25	17.525	16.135	15.715	15.52
	5.3925	15.915	13.235	11.43	9.985
	5.1775	12.395	10.22	9.175	7.96
	5.745	6.845	9.4	13.615	15.165
	10.3375	4.105	12.455	13.445	13.015
Mean	7.31975	11.6555	12.6885	13.3255	12.5511
SD	2.78756	4.86906	3.1443	3.06989	2.44761
SEM	0.881503	1.53973	0.994315	0.970784	0.81587
*Excluded from the analysis
Normality and Homogeneity of Variance tests
Test of Normality
Group		Shapiro-Wilk
Group		Statistic	df	Sig.
Mechanical sensitivity	Sham - Baseline	0.902216	10	0.231678
	Sham - Day 7	0.920398	10	0.360285
	Sham - Day 14	0.939196	10	0.544103
	Sham - Day 21	0.890126	10	0.170131
	Sham - Day 28	0.895718	10	0.196487
	Endo - Baseline	0.869807	10	0.0994485
	Endo - Day 7	0.973475	10	0.921062
	Endo - Day 14	0.92131	10	0.368012
	Endo - Day 21	0.923105	10	0.383577
	Endo - Day 28	0.951138	9	0.702564
Levene's Test of Equality of Error Variancesa
	F	df1	df2	Sig.
Baseline	5.86422	1	18	0.026235
Day 7	1.13632	1	18	0.300523
Day 14	6.1037	1	18	0.0237128
Day 21	0.358831	1	18	0.556621
Day 28	0.138793	1	18	0.713834
Tests the null hypothesis that the error variance of the dependent variable is equal across groups.
a. Design: Intercept + Group Within Subjects Design: Day
Not all datasets pass the equality of error variance test, then a mixed model with group and day as fixed factors is used
Results of statistical test and Bonferroni post-hoc comparisons
1. Fixed Effects
Type III Tests of Fixed Effectsa
Source	Numerator df	Denominator df	F	Sig.
Intercept	1	72.8776	972.13	6.95028e-44
Group	1	72.8776	36.8571	5.22706e-08
Day	4	33.5677	7.80761	0.000146006
Group * Day	4	33.5677	3.0508	0.0300694
a. Dependent Variable: MechanicalSensitivity.
2. Group effect
Pairwise Comparisonsa
(I) Group		Mean Difference (I-J)	Std. Error	df	Sig.c	95% Confidence Interval for Differencec
						Lower Bound	Upper Bound
Endo	Sham	3,752*	0.618034	72.8776	5.22706e-08	2.52031	4.98386
Sham	Endo	-3,752*	0.618034	72.8776	5.22706e-08	-4.98386	-2.52031
Based on estimated marginal means
*. The mean difference is significant at the ,05 level.
a. Dependent Variable: MechanicalSensitivity.
c. Adjustment for multiple comparisons: Bonferroni.
Univariate Testsa
Numerator df	Denominator df	F	Sig.
1	72.8776	36.8571	5.22706e-08
The F tests the effect of Group. This test is based on the linearly independent pairwise comparisons among the estimated marginal means.
a. Dependent Variable: MechanicalSensitivity.
3. Day effect
Pairwise Comparisonsa
(I) Day		Mean Difference (I-J)	Std. Error	df	Sig.c	95% Confidence Interval for Differencec
						Lower Bound	Upper Bound
Baseline	Day 7	-2.423	1.06947	27.6122	0.315176	-5.68549	0.839492
	Day 14	-3,670*	0.734221	35.9184	0.000151411	-5.8665	-1.4745
	Day 21	-3,466*	0.866785	32.7185	0.00341481	-6.0751	-0.856903
	Day 28	-3,050*	0.850405	31.7707	0.0110971	-5.61501	-0.484432
Day 7	Baseline	2.423	1.06947	27.6122	0.315176	-0.839492	5.68549
	Day 14	-1.2475	1.08142	28.4056	1	-4.53853	2.04353
	Day 21	-1.043	1.17546	33.3124	1	-4.57671	2.49071
	Day 28	-0.626722	1.16344	32.4172	1	-4.1311	2.87766
Day 14	Baseline	3,670*	0.734221	35.9184	0.000151411	1.4745	5.8665
	Day 7	1.2475	1.08142	28.4056	1	-2.04353	4.53853
	Day 21	0.2045	0.881485	33.5006	1	-2.4444	2.8534
	Day 28	0.620778	0.865384	32.5471	1	-1.98509	3.22664
Day 21	Baseline	3,466*	0.866785	32.7185	0.00341481	0.856903	6.0751
	Day 7	1.043	1.17546	33.3124	1	-2.49071	4.57671
	Day 14	-0.2045	0.881485	33.5006	1	-2.8534	2.4444
	Day 28	0.416278	0.98037	35	1	-2.52096	3.35351
Day 28	Baseline	3,050*	0.850405	31.7707	0.0110971	0.484432	5.61501
	Day 7	0.626722	1.16344	32.4172	1	-2.87766	4.1311
	Day 14	-0.620778	0.865384	32.5471	1	-3.22664	1.98509
	Day 21	-0.416278	0.98037	35	1	-3.35351	2.52096
Based on estimated marginal means
*. The mean difference is significant at the ,05 level.
a. Dependent Variable: MechanicalSensitivity.
c. Adjustment for multiple comparisons: Bonferroni.
Univariate Testsa
Numerator df	Denominator df	F	Sig.
4	38.1697	7.80761	0.000106296
The F tests the effect of Day. This test is based on the linearly independent pairwise comparisons among the estimated marginal means.
a. Dependent Variable: MechanicalSensitivity.
4. Group * Day
Estimatesa
Group		Mean	Std. Error	df	95% Confidence Interval
					Lower Bound	Upper Bound
Endo	Baseline	7.321	0.716505	18	5.81568	8.82632
	Day 7	11.659	1.33198	18	8.86062	14.4574
	Day 14	12.691	0.751519	18	11.1121	14.2699
	Day 21	13.329	0.994612	18	11.2394	15.4186
	Day 28	12.5544	0.991012	17	10.4636	14.6453
Sham	Baseline	6.905	0.716505	18	5.39968	8.41032
	Day 7	7.413	1.33198	18	4.61462	10.2114
	Day 14	8.876	0.751519	18	7.29712	10.4549
	Day 21	7.829	0.994612	18	5.7394	9.9186
	Day 28	7.771	0.940156	17	5.78744	9.75456
a. Dependent Variable: MechanicalSensitivity.
Pairwise Comparisonsa
Day			Mean Difference (I-J)	Std. Error	df	Sig.c	95% Confidence Interval for Differencec
							Lower Bound	Upper Bound
Baseline	Endo	Sham	0.416	1.01329	18	0.686253	-1.71285	2.54485
	Sham	Endo	-0.416	1.01329	18	0.686253	-2.54485	1.71285
Day 7	Endo	Sham	4,246*	1.8837	18	0.0368921	0.288488	8.20351
	Sham	Endo	-4,246*	1.8837	18	0.0368921	-8.20351	-0.288488
Day 14	Endo	Sham	3,815*	1.06281	18	0.00209536	1.58212	6.04788
	Sham	Endo	-3,815*	1.06281	18	0.00209536	-6.04788	-1.58212
Day 21	Endo	Sham	5,500*	1.40659	18	0.00102593	2.54486	8.45514
	Sham	Endo	-5,500*	1.40659	18	0.00102593	-8.45514	-2.54486
Day 28	Endo	Sham	4,783*	1.36602	17	0.00273365	1.9014	7.66548
	Sham	Endo	-4,783*	1.36602	17	0.00273365	-7.66548	-1.9014
Based on estimated marginal means
*. The mean difference is significant at the ,05 level.
a. Dependent Variable: MechanicalSensitivity.
c. Adjustment for multiple comparisons: Bonferroni.
Univariate Testsa
Day	Numerator df	Denominator df	F	Sig.
Baseline	1	18	0.168546	0.686253
Day 7	1	18	5.08084	0.0368921
Day 14	1	18	12.8848	0.00209536
Day 21	1	18	15.2893	0.00102593
Day 28	1	17	12.2623	0.00273365
Each F tests the simple effects of Group within each level combination of the other effects shown. These tests are based on the linearly independent pairwise comparisons among the estimated marginal means.
a. Dependent Variable: MechanicalSensitivity.
5. Group * Day
Estimatesa
Group		Mean	Std. Error	df	95% Confidence Interval
					Lower Bound	Upper Bound
Endo	Baseline	7.321	0.716505	18	5.81568	8.82632
	Day 7	11.659	1.33198	18	8.86062	14.4574
	Day 14	12.691	0.751519	18	11.1121	14.2699
	Day 21	13.329	0.994612	18	11.2394	15.4186
	Day 28	12.5544	0.991012	17	10.4636	14.6453
Sham	Baseline	6.905	0.716505	18	5.39968	8.41032
	Day 7	7.413	1.33198	18	4.61462	10.2114
	Day 14	8.876	0.751519	18	7.29712	10.4549
	Day 21	7.829	0.994612	18	5.7394	9.9186
	Day 28	7.771	0.940156	17	5.78744	9.75456
a. Dependent Variable: MechanicalSensitivity.
Pairwise Comparisonsa
Group			Mean Difference (I-J)	Std. Error	df	Sig.c	95% Confidence Interval for Differencec
							Lower Bound	Upper Bound
Endo	Baseline	Day 7	-4.338	1.51246	27.6122	0.07821	-8.95186	0.27586
		Day 14	-5,370*	1.03835	35.9184	8.93337e-05	-8.47562	-2.26438
		Day 21	-6,008*	1.22582	32.7185	0.00025159	-9.69782	-2.31818
		Day 28	-5,233*	1.2229	31.3323	0.00164174	-8.92621	-1.54068
	Day 7	Baseline	4.338	1.51246	27.6122	0.07821	-0.27586	8.95186
		Day 14	-1.032	1.52936	28.4056	1	-5.68622	3.62222
		Day 21	-1.67	1.66235	33.3124	1	-6.66742	3.32742
		Day 28	-0.895444	1.6602	32.8013	1	-5.89189	4.101
	Day 14	Baseline	5,370*	1.03835	35.9184	8.93337e-05	2.26438	8.47562
		Day 7	1.032	1.52936	28.4056	1	-3.62222	5.68622
		Day 21	-0.638	1.24661	33.5006	1	-4.38411	3.10811
		Day 28	0.136556	1.24374	32.137	1	-3.61208	3.88519
	Day 21	Baseline	6,008*	1.22582	32.7185	0.00025159	2.31818	9.69782
		Day 7	1.67	1.66235	33.3124	1	-3.32742	6.66742
		Day 14	0.638	1.24661	33.5006	1	-3.10811	4.38411
		Day 28	0.774556	1.40405	34.9782	1	-3.43222	4.98133
	Day 28	Baseline	5,233*	1.2229	31.3323	0.00164174	1.54068	8.92621
		Day 7	0.895444	1.6602	32.8013	1	-4.101	5.89189
		Day 14	-0.136556	1.24374	32.137	1	-3.88519	3.61208
		Day 21	-0.774556	1.40405	34.9782	1	-4.98133	3.43222
Sham	Baseline	Day 7	-0.508	1.51246	27.6122	1	-5.12186	4.10586
		Day 14	-1.971	1.03835	35.9184	0.657266	-5.07662	1.13462
		Day 21	-0.924	1.22582	32.7185	1	-4.61382	2.76582
		Day 28	-0.866	1.18206	32.2179	1	-4.42809	2.69609
	Day 7	Baseline	0.508	1.51246	27.6122	1	-4.10586	5.12186
		Day 14	-1.463	1.52936	28.4056	1	-6.11722	3.19122
		Day 21	-0.416	1.66235	33.3124	1	-5.41342	4.58142
		Day 28	-0.358	1.63036	31.9946	1	-5.2735	4.5575
	Day 14	Baseline	1.971	1.03835	35.9184	0.657266	-1.13462	5.07662
		Day 7	1.463	1.52936	28.4056	1	-3.19122	6.11722
		Day 21	1.047	1.24661	33.5006	1	-2.69911	4.79311
		Day 28	1.105	1.20361	32.9574	1	-2.51608	4.72608
	Day 21	Baseline	0.924	1.22582	32.7185	1	-2.76582	4.61382
		Day 7	0.416	1.66235	33.3124	1	-4.58142	5.41342
		Day 14	-1.047	1.24661	33.5006	1	-4.79311	2.69911
		Day 28	0.058	1.36863	34.9732	1	-4.04269	4.15869
	Day 28	Baseline	0.866	1.18206	32.2179	1	-2.69609	4.42809
		Day 7	0.358	1.63036	31.9946	1	-4.5575	5.2735
		Day 14	-1.105	1.20361	32.9574	1	-4.72608	2.51608
		Day 21	-0.058	1.36863	34.9732	1	-4.15869	4.04269
Based on estimated marginal means
*. The mean difference is significant at the ,05 level.
a. Dependent Variable: MechanicalSensitivity.
c. Adjustment for multiple comparisons: Bonferroni.
Univariate Testsa
Group	Numerator df	Denominator df	F	Sig.
Endo	4	38.1165	9.90323	1.35486e-05
Sham	4	38.3417	0.923979	0.460074
Each F tests the simple effects of Day within each level combination of the other effects shown. These tests are based on the linearly independent pairwise comparisons among the estimated marginal means.
a. Dependent Variable: MechanicalSensitivity.

## Sheet: Figure 1C
Figure 1C: Anxiety-like behavior: percentage of entries to open arms										Figure 1C: Anxiety-like behavior: percentage of time in open arms
Raw Data										Raw Data
Sham			Endo								Sham	Endo
Entries to open arms	Entries to closed arms	% entries to open arms	Entries to open arms	Entries to closed arms	% entries to open arms						% time open arms	% time open arms
9	16	36	9	14	39.1304						20.87	19.49
6	13	31.5789	5	19	20.8333						8.21	8.71
9	15	37.5	6	21	22.2222						10.27	11.12
11	20	35.4839	11	25	30.5556						16.72	27.05
11	22	33.3333	7	16	30.4348						24.3	14.03
7	11	38.8889	4	10	28.5714						12.19	6.2
16	20	44.4444	6	16	27.2727						29.74	13.91
13	19	40.625	9	19	32.1429						24.29	13.96
12	19	38.7097	16*	27*	37.21*						30.05	27.69
12	20	37.5	10	19	34.4828						21.59
Mean		37.4064	Mean		29.5162					Mean	19.823	15.7956
SD		3.65195	SD		5.70574					SD	7.75434	7.5496
SEM		1.15485	SEM		1.90191					SEM	2.45214	2.51653
*Excluded from the analysis
Normality and Homogeneity of Variance tests										Normality and Homogeneity of Variance tests
Tests of Normality										Tests of Normality
Group		Shapiro-Wilk								Group		Shapiro-Wilk
		Statistic	df	Sig.								Statistic	df	Sig.
% entries	Endo	0.970804	9	0.901517						% time	Endo	0.901	9	0.257
	Sham	0.979504	10	0.962457							Sham	0.935	10	0.494
		Levene's Test for Equality of Variances										Levene's Test for Equality of Variances
		F	Sig.									F	Sig.
% entries		1.42292	0.249307							% entries		0.051458	0.823251
All datasets pass Normality test, t-test is used										All datasets pass Normality test, t-test is used
Results of statistical test										Results of statistical test
Independent Samples Test										Independent Samples Test
		t-test for Equality of Means										t-test for Equality of Means
		t	df	Sig. (2-tailed)	Mean Difference	Std. Error Difference	95% Confidence Interval of the Difference					t	df	Sig. (2-tailed)	Mean Difference	Std. Error Difference	95% Confidence Interval of the Difference
							Lower	Upper									Lower	Upper
% entries	Equal variances assumed	3.63024	17	0.00206856	7.89156	2.17384	3.30516	12.478		% entries	Equal variances assumed	1.14451	17	0.26827	4.02744	3.51892	-3.39682	11.4517
	Equal variances not assumed	3.54636	13.3702	0.00344042	7.89156	2.22525	3.09769	12.6854			Equal variances not assumed	1.14622	16.8784	0.267695	4.02744	3.51367	-3.38983	11.4447

## Sheet: Figure 1D
Figure 1D: Depressive-like behavior: immobility time
Raw Data
	Sham	Endo
	Immobility time (s)	Immobility time (s)
	114.28	142.21
	124.64	133.19
	130.9	133.39
	77.35	134.67
	97.24	132.61
	130.27	168.79
	139.36	108.47
	68.64	175.48
	81.86	68.95*
	90.11	147
Mean	105.465	141.757
SD	25.5248	20.2517
SEM	8.07165	6.75055
*Excluded from the analysis
Normality and Homogeneity of Variance tests
Tests of Normality
Group		Shapiro-Wilk
		Statistic	df	Sig.
Immobility time	Endo	0.921042	10	0.365725
	Sham	0.913754	9	0.343042
		Levene's Test for Equality of Variances
		F	Sig.
Immobility time		2.19301	0.156934
All datasets pass Normality test, t-test is used
Results of statistical test
Independent Samples Test
		t-test for Equality of Means
		t	df	Sig. (2-tailed)	Mean Difference	Std. Error Difference	95% Confidence Interval of the Difference
							Lower	Upper
Immobility time	Equal variances assumed	-3.40558	17	0.00336684	-36.2917	10.6565	-58.7749	-13.8084
	Equal variances not assumed	-3.44898	16.7656	0.00311678	-36.2917	10.5224	-58.5157	-14.0676

## Sheet: Figure 1E
Figure 1E: Cognitive performance: Discrimination index
Raw Data
Sham			Endo
Time - New (s)	Time - Familar (s)	Discrimination Index	Time - New (s)	Time - Familar (s)	Discrimination Index
10.12	6.34	0.229648	7.54	5.7	0.138973
17.18	9.71	0.277798	5.29	8.35	-0.22434
12.46	7.87	0.225775	3.50*	4.39*	-0.11*
7.89	4.39	0.285016	10.03	12	-0.0894235
12.57	7.82	0.232957	10.89	8.18	0.142108
11.89	8.4	0.172006	11.28	11.6	-0.013986
12.82	8.67	0.193113	13.48	9.56	0.170139
8.85	4.46	0.329827	17.70*	19.92*	-0.06*
14.26	6.28	0.38851	9.6	11.4	-0.0857143
14.71	10.25	0.178686	8.46	12.79	-0.203765
Mean		0.251334	Mean		-0.0207511
SD		0.0693101	SD		0.156934
SEM		0.0219178	SEM		0.0554846
*Excluded from the analysis
Normality and Homogeneity of Variance tests
Tests of Normality
Group		Shapiro-Wilk
		Statistic	df	Sig.
Discrimination index	Endo	0.903192	9	0.271085
	Sham	0.926048	10	0.410166
		Levene's Test for Equality of Variances
		F	Sig.
Discrimination Index		5.80565	0.0275914
All datasets pass Normality test, t-test is used
Independent Samples Test
		t-test for Equality of Means
		t	df	Sig. (2-tailed)	Mean Difference	Std. Error Difference	95% Confidence Interval of the Difference
							Lower	Upper
Discrimination Index	Equal variances assumed	5.34282	17	5.38307e-05	0.276444	0.0517413	0.16728	0.385609
	Equal variances not assumed	5.15983	11.2482	0.00029177	0.276444	0.0535763	0.158841	0.394048

## Sheet: Figure 1F
Figure 1F: Periaqueductal gray										Figure 1F: Periaqueductal gray										Figure 1F: Hippocampus
Raw Data										Raw Data										Raw Data
Sham	Fold change									Sham	Fold change									Sham	Fold change
	Ptgs2	Il1b	Gfap	Aif1	Cd4	Cd2					Ptgs2	Il1b	Gfap	Aif1	Cd4	Cd2					Ptgs2	Il1b	Gfap	Aif1	Cd4	Cd2
	1.22256	0.897958	0.929374	0.878498	0.962642	1.4798					0.527672	0.751172	0.827241	1.15644	1.4401	0.764638					1.0535	0.898622	1.16997	0.907623	0.925986	1.77198
	1.1272	0.857804	0.710956	1.02203	1.13622	1.36737					1.03362	0.962294	0.739888	0.7063	2.8709	1.9846					1.24677	1.34735	1.27232	0.997115	*	0.795919
	0.731403	0.921285	1.3588	0.847104	0.546227	0.808079					0.989917	0.662909	0.881916	0.807212	0.578144	0.620434					0.880173	0.917503	1.12049	0.941585	1.00933	0.820568
	1.05195	1.2085	0.70629	0.945147	1.05414	0.848743					0.846283	1.15007	1.25618	0.887828	0.506453	0.654674					0.895351	0.836896	1.23868	1.0066	1.11992	0.866954
	0.848942	1.50374	0.878633	0.678511	1.07071	1.12472					0.55493	1.32536	0.960959	1.3485	0.281167	0.927456					0.951336	1.17918	0.759155	0.916262	0.821915	1.16395
	1.14069	0.905458	1.27795	1.51146	0.856033	0.459107					0.874105	0.91007	1.26726	0.618932	*	*					1.06673	0.971612	1.03824	1.12519	1.05231	*
	0.877257	0.705256	1.138	1.11724	1.37402	0.912186					1.39511	0.748747	1.16235	1.54776	0.606677	0.754634					1.04647	1.15012	0.532727	0.966047	1.11643	0.77936
											1.77836	1.48938	0.9042	0.927029	0.716564	1.29356					0.859673	0.69872	0.868422	1.13958	0.954111	0.801271
Mean	1	1	1	1	1	1				Mean	0.888806	0.930088	1.01369	1.01042	1.04724	0.951073				Mean	1.02005	1.04304	1.0188	0.980061	1.00765	1.03312
SD	0.181766	0.267664	0.262858	0.264679	0.256389	0.351357				SD	0.297617	0.238868	0.214117	0.347954	0.97709	0.517544				SD	0.125985	0.185659	0.273823	0.0742197	0.116277	0.388967
SEM	0.068701	0.101168	0.0993511	0.100039	0.0969059	0.1328				SEM	0.112489	0.0902835	0.0809287	0.131514	0.398895	0.211286				SEM	0.0476179	0.0701725	0.103495	0.0280524	0.0474699	0.158795
Endo	Fold change									Endo	Fold change									Endo	Fold change
	Ptgs2	Il1b	Gfap	Aif1	Cd4	Cd2					Ptgs2	Il1b	Gfap	Aif1	Cd4	Cd2					Ptgs2	Il1b	Gfap	Aif1	Cd4	Cd2
	0.972478	0.853258	1.2156	0.754684	2.5331	0.755446					1.17626	2.78443	0.85899	1.97272	8.31664	2.18457					1.21871	1.32818	1.50678	1.46054	2.11339	2.65374
	1.32599	1.18843	1.49675	1.14336	2.29486	1.20225					0.539881	0.400086	1.03327	0.86765	2.38833	1.59477					1.24504	1.09009	1.23753	1.18989	2.75279	2.65681
	0.874626	1.07914	1.31707	0.803819	0.884688	0.737596					0.887435	0.540756	1.35916	1.00256	0.563115	1.18292					1.1711	1.59194	1.0416	1.31085	2.42737	1.23773
	1.23405	2.11729	3.0773	0.505557	2.25075	0.876849					1.09686	0.594212	1.37495	1.15684	0.671752	0.806279					0.929714	1.51724	0.917513	1.0397	1.21256	2.37791
	0.802777	1.69082	1.96814	0.702358	1.07269	1.32354					0.681859	2.50397	0.692418	1.65388	5.00372	1.89257					1.14184	1.26528	0.917937	0.895231	1.47962	3.1712
	1.11941	1.3223	2.83497	0.835346	1.78498	1.10873					0.611551	1.40677	1.35352	0.850581	5.98147	2.20256					1.07316	1.42187	0.60296	1.08962	0.890526	1.57065
	*	1.42082	0.811314	1.07806	1.56707	1.69455					1.21648	1.33242	1.05534	1.10167	3.55414	3.46498					1.43018	0.834193	0.760384	1.02491	0.709674	0.967295
	1.05074	1.36152	1.4651	1.19205	1.59134	1.43618					0.821717	0.762275	0.897125	1.00117	5.01414	0.987156					1.06378	1.84308	0.534206	0.877111	1.44917	1.7492
Mean	1.0543	1.3792	1.77328	0.876905	1.74744	1.14189				Mean	0.879006	1.29061	1.0781	1.20088	3.93666	1.78948				Mean	1.15919	1.36148	0.939864	1.11098	1.62939	2.04807
SD	0.188247	0.387337	0.800141	0.23939	0.588969	0.340758				SD	0.261444	0.913268	0.260496	0.401016	2.67926	0.858647				SD	0.148302	0.310531	0.323288	0.200909	0.732268	0.779157
SEM	0.0711505	0.136944	0.282893	0.0846371	0.208232	0.120476				SEM	0.0924344	0.322889	0.0920994	0.141781	0.947262	0.303577				SEM	0.0524327	0.109789	0.1143	0.071032	0.258896	0.275473
*Outlier excluded from the analysis										*Outlier excluded from the analysis										*Outlier excluded from the analysis
Normality and Homogeneity of Variance tests										Normality and Homogeneity of Variance tests										Normality and Homogeneity of Variance tests
Tests of Normality										Tests of Normality										Tests of Normality
Group		Shapiro-Wilk								Group		Shapiro-Wilk								Group		Shapiro-Wilk
		Statistic	df	Sig.								Statistic	df	Sig.								Statistic	df	Sig.
PAGPtgs2	0	0.931009	7	0.559517						CORTPtgs2	0	0.929629	7	0.547748						HIPPPtgs2	0	0.856174	6	0.17642
	1	0.977507	7	0.946584							1	0.921173	8	0.43945							1	0.977399	8	0.948907
PAGIl1b	0	0.855728	7	0.138566						CORTIl1b	0	0.916789	7	0.444865						HIPPIl1b	0	0.924235	6	0.536374
	1	0.948798	7	0.718749							1	0.85805	8	0.114812							1	0.991173	8	0.996682
PAGGfap	0	0.909522	7	0.392573						CORTGfap	0	0.923046	7	0.493429						HIPPGfap	0	0.926777	6	0.555453
	1	0.835986	7	0.09113							1	0.896981	8	0.271342							1	0.961246	8	0.821881
PAFAif1	0	0.918806	7	0.460176						CORTAif1	0	0.930776	7	0.55752						HIPPAif1	0	0.842451	6	0.136586
	1	0.926541	7	0.521884							1	0.820691	8	0.0474502							1	0.943067	8	0.641488
PAGCd4	0	0.96416	7	0.853528						CORTCd4	0	0.755538	7	0.0144906						HIPPCd4	0	0.926482	6	0.553219
	1	0.928937	7	0.5419							1	0.951047	8	0.721787							1	0.94321	8	0.642918
PAGCd2	0	0.961167	7	0.828684						CORTCd2	0	0.792275	7	0.0343256						HIPPCd2	0	0.734563	6	0.014009
	1	0.92385	7	0.499894							1	0.924579	8	0.468107							1	0.94849	8	0.696002
	Levene's Test for Equality of Variances										Levene's Test for Equality of Variances										Levene's Test for Equality of Variances
	F	Sig.									F	Sig.									F	Sig.
PAGPtgs2	0.0128324	0.911681								CORTPtgs2	0.66557	0.428263								HIPPPtgs2	0.0148541	0.904728
PAGIl1b	0.416015	0.530151								CORTIl1b	6.71067	0.0213688								HIPPIl1b	0.65805	0.430825
PAGGfap	6.61651	0.0231944								CORTGfap	0.534052	0.476961								HIPPGfap	0.15192	0.702573
PAFAif1	0.0209737	0.887072																		HIPPAif1	4.31026	0.0567834
PAGCd4	4.77371	0.0478056																		HIPPCd4	14.6261	0.00210739
PAGCd2	0.00588878	0.94
										T-test is used for datasets that pass normality test										T-test is used for datasets that pass normality test
All datasets pass Normality test, t-test is used										Mann Whitney is used for datasets that do not pass normality test										Mann Whitney is used for datasets that do not pass normality test
Independent Samples Test										Independent Samples Test												t-test for Equality of Means
		t-test for Equality of Means										t-test for Equality of Means										t	df	Sig. (2-tailed)	Mean Difference	Std. Error Difference	95% Confidence Interval of the Difference
		t	df	Sig. (2-tailed)	Mean Difference	Std. Error Difference	95% Confidence Interval of the Difference					t	df	Sig. (2-tailed)	Mean Difference	Std. Error Difference	95% Confidence Interval of the Difference										Lower	Upper
							Lower	Upper									Lower	Upper		HIPPPtgs2	Equal variances assumed	-2.24765	14	0.0412365	-0.1575	0.0700733	-0.307792	-0.00720771
PAGPtgs2	Equal variances assumed	-0.532296	12	0.604237	-0.0528571	0.0993003	-0.269214	0.1635		CORTPtgs2	Equal variances assumed	0.685036	14	0.504506	0.12	0.175173	-0.25571	0.49571			Equal variances not assumed	-2.24765	13.7484	0.0415582	-0.1575	0.0700733	-0.308051	-0.00694924
	Equal variances not assumed	-0.532296	11.9728	0.604259	-0.0528571	0.0993003	-0.269268	0.163554			Equal variances not assumed	0.685036	11.7799	0.506578	0.12	0.175173	-0.262462	0.502462		HIPPIl1b	Equal variances assumed	-2.71364	14	0.0168018	-0.36	0.132663	-0.644534	-0.0754655
PAGIl1b	Equal variances assumed	-2.16177	13	0.0498718	-0.377321	0.174543	-0.754398	-0.000245139		CORTIl1b	Equal variances assumed	-0.850983	14	0.409099	-0.28875	0.339314	-1.01651	0.439005			Equal variances not assumed	-2.71364	12.3114	0.0184635	-0.36	0.132663	-0.64824	-0.0717604
	Equal variances not assumed	-2.2189	12.3557	0.0459228	-0.377321	0.170049	-0.746647	-0.00799591			Equal variances not assumed	-0.850983	8.47745	0.418166	-0.28875	0.339314	-1.0636	0.486104		HIPPGfap	Equal variances assumed	0.407743	14	0.689629	0.06	0.147152	-0.255609	0.375609
PAGGfap	Equal variances assumed	-2.43853	13	0.0298489	-0.773571	0.317228	-1.4589	-0.0882419		CORTGfap	Equal variances assumed	-0.665366	14	0.516629	-0.0775	0.116477	-0.327319	0.172319			Equal variances not assumed	0.407743	13.334	0.689933	0.06	0.147152	-0.257094	0.377094
	Equal variances not assumed	-2.58307	8.68573	0.030383	-0.773571	0.299477	-1.45479	-0.092352			Equal variances not assumed	-0.665366	13.2359	0.517244	-0.0775	0.116477	-0.328679	0.173679		HIPPAif1	Equal variances assumed	-1.40639	14	0.181415	-0.10875	0.0773256	-0.274597	0.0570968
PAFAif1	Equal variances assumed	0.966299	13	0.351528	0.125179	0.129544	-0.154685	0.405042		Mann-Whitney Test											Equal variances not assumed	-1.40639	9.67862	0.190894	-0.10875	0.0773256	-0.281821	0.0643207
	Equal variances not assumed	0.959387	12.2743	0.355882	0.125179	0.130478	-0.158405	0.408762		Test Statisticsa										HIPPCd4	Equal variances assumed	-2.24075	13	0.0431376	-0.62875	0.280598	-1.23495	-0.0225546
PAGCd4	Equal variances assumed	-3.09308	13	0.00856007	-0.745	0.24086	-1.26535	-0.224653			Mann-Whitney U	Wilcoxon W	Z	Asymp. Sig. (2-tailed)	Exact Sig. [2*(1-tailed Sig.)]						Equal variances not assumed	-2.39951	7.3534	0.0458416	-0.62875	0.262033	-1.24237	-0.0151271
	Equal variances not assumed	-3.2488	9.7801	0.00899062	-0.745	0.229316	-1.25751	-0.232491		CORTAif1	21.5	57.5	-1.10435	0.269443	.279b					Mann-Whitney Test
PAGCd2	Equal variances assumed	-0.799621	13	0.438298	-0.1425	0.178209	-0.527498	0.242498		CORTCd4	9	37	-2.19882	0.0278905	.029b					Test Statisticsa
	Equal variances not assumed	-0.797486	12.5872	0.439954	-0.1425	0.178687	-0.52982	0.24482		CORTCd2	9	37	-2.19882	0.0278905	.029b						Mann-Whitney U	Wilcoxon W	Z	Asymp. Sig. (2-tailed)	Exact Sig. [2*(1-tailed Sig.)]
										a. Grouping Variable: Group										HIPPCd2	5	33	-2.66411	0.00771917	.006b
										b. Not corrected for ties.										a. Grouping Variable: Group
																				b. Not corrected for ties.

## Sheet: Figure 1G
Figure 1G: GFP positive cells in the peritoneum of WT mice
Raw Data
	% of GFP+ cells
	GFP+	WT	WT+GFP
	83.59	0	0.05
	93.03	0	0.01
	94.72	0	0.28
			0.02
			0.15
			0.06
Mean	90.4467	0	0.095
SD	5.99787	0	0.103296
SEM	3.46287	0	0.0421703
Normality and Homogeneity of Variance tests
Shapiro-Wilk
Tests of Normality
group		Shapiro-Wilk
		Statistic	df	Sig.
gfpcells	wt	-	3	-
	gfp	0.860868	3	0.269966
	wtgfp	0.834329	6	0.116916
		Levene's Test for Equality of Variances
		F	Sig.
gfpcells		5.99331	0.0442288
Reduced N and different group sizes requires the use of nonparametric tests
Kruskal-Wallis comparing the 3 groups
Test Statisticsa,b
	gfpcells
Kruskal-Wallis H	9.47872
df	2
Asymp. Sig.	0.00874423
a. Kruskal Wallis Test
b. Grouping Variable: group
Mann-Whitney Test comparing WT vs WT+GFP
Test Statisticsa
	Mann-Whitney U	Wilcoxon W	Z	Asymp. Sig. (2-tailed)	Exact Sig. [2*(1-tailed Sig.)]
PercentCells	0	6	-2.36352	0.0181025	.024b
a. Grouping Variable: ControlORgfp
b. Not corrected for ties.

## Sheet: Figure 2
	Figure 2C: pelvic mechanical sensitivity (AUC)																								Figure 2E: Depressive-like behavior: immobility time												Figure 2E: Cognitive performance: Discrimination index										Figure 2E (EXTRA: Total exploration time)
												Figure 2D: Anxiety-like behavior: percentage of entries to open arms
	Raw Data											Raw Data													Raw Data												Raw Data										Raw Data
	Vehicle	Mechanical sensitivity (a.u.)										Vehicle			AntiCD4											Vehicle	AntiCD4										Vehicle			AntiCD4							Vehicle
		Baseline	Day 7	Day 14	Day 21	Day 28						Entries to open arms	Entries to closed arms	% entries to open arms	Entries to open arms	Entries to closed arms	% entries to open arms									Immobility time (s)	Immobility time (s)										Time - New (s)	Time - Familar (s)	Discrimination Index	Time - New (s)	Time - Familar (s)	Discrimination Index					Time - New (s)	Time - Familar (s)	Total exploration time (s)
		7.88	10.3	12.12	12.92	13.76						13	22	37.1429	17	16	51.5152									60.92	178.3										5.75	4.36	0.137488	5.45	6.38	-0.0786137					5.75	4.36	10.11
		6.63	10.54	11.33	9.71	11.51						13	22	37.1429	20	19	51.2821									84.48	124.46										6.61	9.67	-0.187961	4.66	7.62	-0.241042					6.61	9.67	16.28
		5.14	9.71	10.51	9.99	9.59						21	26	44.6809	19	19	50									108.8	117.14										5.5	6.48	-0.081803	10.24*	14.56*	-0.17*					5.5	6.48	11.98
		6.82	11.29	11.13	9.68	10.43						17	24	41.4634	19	21	47.5									160.12	92.72										6.59	5.78	0.065481	7.16	7.63	-0.0317782					6.59	5.78	12.37
		6.15	9.37	10.94	10.66	13.05						7	13	35	17	18	48.5714									88.14	157.24										4.86	7.56	-0.217391	3.98	6.53	-0.242626					4.86	7.56	12.42
		4.31	7.24	8.43	11.04	11.4						21	26	44.6809	21	24	46.6667									181.39	74.96										4.99	7.74	-0.216025	7.11	8.66	-0.0982879					4.99	7.74	12.73
		6.51	7.57	10.06	11.21	9.21						20	25	44.4444	20	29	40.8163									167.41	153.64										7.4	6.2	0.0882353	6.83	9.31	-0.153656					7.4	6.2	13.6
		5.1	7.05	9.6	8.49	7.56						12	18	40	11	13	45.8333									145.98											6.95	8.47	-0.0985733	5.57	4.46	0.110668					6.95	8.47	15.42
	Mean	6.0675	9.13375	10.515	10.4625	10.8138						Mean		40.5694	Mean		47.7731								Mean	124.655	128.351										Mean		-0.0638187	Mean		-0.105048					Mean		13.1138
	SD	1.14988	1.63657	1.14584	1.32359	2.04637						SD		3.86279	SD		3.49224								SD	44.7537	37.036										SD		0.143456	SD		0.124118					SD		1.9665
	SEM	0.406544	0.578616	0.405115	0.467958	0.723501						SEM		1.3657	SEM		1.23469								SEM	15.8228	13.9983										SEM		0.0507193	SEM		0.0469121					SEM		0.695264
	AntiCD4	Mechanical sensitivity (a.u.)
		Baseline	Day 7	Day 14	Day 21	Day 28																															*Total exploration time outside the confidence interval										*Total exploration time outside the confidence interval
		5.88	9.52	9.02	11.49	9.05
		6.15	8.42	8.62	10.23	11.8
		5.1	10.77	9.17	9.95	8.46
		9.45*	13.33	9.32	10.15	10.03
		6.15	12.47	10.39	12.81	10.62
		4.86	8.46	9.92	13.37	10.02
		4.9	9.13	9.09	11.01	12.23
		7.21	9.76	6.90*	10.31	13.1
	Mean	5.75	10.2325	9.36143	11.165	10.6638
	SD	0.856894	1.82299	0.598371	1.29887	1.6017
	SEM	0.323875	0.644526	0.226163	0.459219	0.566288
	*Outlier excluded from the analysis
	Statistics											Statistics													Statistics												Statistics
	EXAMINE VARIABLES=AUC BY Normality											Tests of Normality													Tests of Normality												Tests of Normality
	/PLOT BOXPLOT STEMLEAF NPPLOT											Treatment		Kolmogorov-Smirnova			Shapiro-Wilk								Treatment		Kolmogorov-Smirnova			Shapiro-Wilk							Treatment		Kolmogorov-Smirnova			Shapiro-Wilk
	/COMPARE GROUPS													Statistic	df	Sig.	Statistic	df	Sig.								Statistic	df	Sig.	Statistic	df	Sig.							Statistic	df	Sig.	Statistic	df	Sig.
	/STATISTICS DESCRIPTIVES											PercentEntries	Vehicle	0.21697	8	.200*	0.882975	8	0.201024						ImmobilityTime	Vehicle	0.18314	8	.200*	0.924134	8	0.4643					DiscriminationIndex	Vehicle	0.195051	8	.200*	0.879798	8	0.187495
	/CINTERVAL 95												AntiCD4	0.163875	8	.200*	0.915972	8	0.398042							AntiCD4	0.181208	7	.200*	0.964485	7	0.856164						AntiCD4	0.15052	7	.200*	0.934699	7	0.59153
	/MISSING LISTWISE											*. This is a lower bound of the true significance.													*. This is a lower bound of the true significance.												TotalExploration	Vehicle	0.20236	8	.200*	0.943664	8	0.647446
	/NOTOTAL.											a. Lilliefors Significance Correction													a. Lilliefors Significance Correction													AntiCD4	0.192189	7	.200*	0.899837	7	0.329995
																																					*. This is a lower bound of the true significance.
																																					a. Lilliefors Significance Correction
	Explore											Group Statistics
												Treatment		N	Mean	Std. Deviation	Std. Error Mean								Group Statistics
	Notes											PercentEntries	Vehicle	8	40.5675	3.86251	1.3656								Treatment		N	Mean	Std. Deviation	Std. Error Mean
	Output Created		29-APR-2021 15:07:11										AntiCD4	8	47.7737	3.49171	1.23451								ImmobilityTime	Vehicle	8	124.655	44.7537	15.8228							Group Statistics
	Comments																									AntiCD4	7	128.351	37.036	13.9983							Treatment		N	Mean	Std. Deviation	Std. Error Mean
	Input	Active Dataset	DataSet0									Independent Samples Test																									DiscriminationIndex	Vehicle	8	-0.06375	0.146086	0.0516491
		Filter	<none>											Levene's Test for Equality of Variances		t-test for Equality of Means									Independent Samples Test													AntiCD4	7	-0.104286	0.123134	0.0465402
		Weight	<none>											F	Sig.	t	df	Sig. (2-tailed)	Mean Difference	Std. Error Difference	95% Confidence Interval of the Difference						Levene's Test for Equality of Variances		t-test for Equality of Means								TotalExploration	Vehicle	8	13.1137	1.9665	0.695264
		Split File	<none>																		Lower	Upper					F	Sig.	t	df	Sig. (2-tailed)	Mean Difference	Std. Error Difference	95% Confidence Interval of the Difference				AntiCD4	7	13.05	2.50424	0.946515
		N of Rows in Working Data File	80									PercentEntries	Equal variances assumed	0.490301	0.495265	-3.91455	14	0.00155656	-7.20625	1.84089	-11.1546	-3.25793												Lower	Upper
	Missing Value Handling	Definition of Missing	User-defined missing values for dependent variables are treated as missing.										Equal variances not assumed			-3.91455	13.8598	0.00158452	-7.20625	1.84089	-11.1583	-3.25418			ImmobilityTime	Equal variances assumed	1.09693	0.314024	-0.172637	13	0.865595	-3.69643	21.4115	-49.9532	42.5604		Independent Samples Test
		Cases Used	Statistics are based on cases with no missing values for any dependent variable or factor used.																							Equal variances not assumed			-0.174969	12.9736	0.863805	-3.69643	21.1262	-49.3462	41.9533				Levene's Test for Equality of Variances		t-test for Equality of Means
	Syntax		EXAMINE VARIABLES=AUC BY Normality /PLOT BOXPLOT STEMLEAF NPPLOT /COMPARE GROUPS /STATISTICS DESCRIPTIVES /CINTERVAL 95 /MISSING LISTWISE /NOTOTAL.																																				F	Sig.	t	df	Sig. (2-tailed)	Mean Difference	Std. Error Difference	95% Confidence Interval of the Difference
	Resources	Processor Time	00:00:02,04																																											Lower	Upper
		Elapsed Time	00:00:01,79																																		DiscriminationIndex	Equal variances assumed	0.808756	0.384844	0.576007	13	0.574447	0.0405357	0.0703736	-0.111497	0.192569
																																						Equal variances not assumed			0.583044	12.9906	0.569847	0.0405357	0.0695242	-0.109673	0.190745
																																					TotalExploration	Equal variances assumed	1.5045	0.241733	0.055215	13	0.956807	0.06375	1.15458	-2.43056	2.55806
	Normality																																					Equal variances not assumed			0.0542817	11.3814	0.957652	0.06375	1.17443	-2.51062	2.63812
	Case Processing Summary
	Normality		Cases
			Valid		Missing		Total
			N	Percent	N	Percent	N	Percent
	AUC	1.000000	8	1	0	0	8	1
		2.000000	7	0.875	1	0.125	8	1
		3.000000	8	1	0	0	8	1
		4.000000	8	1	0	0	8	1
		5.000000	8	1	0	0	8	1
		6.000000	7	0.875	1	0.125	8	1
		7.000000	8	1	0	0	8	1
		8.000000	8	1	0	0	8	1
		9.000000	8	1	0	0	8	1
		10.000000	8	1	0	0	8	1
	Descriptives
	Normality				Statistic	Std. Error
	AUC	1.000000	Mean		6.0675	0.406544
			95% Confidence Interval for Mean	Lower Bound	5.10618
				Upper Bound	7.02882
			5% Trimmed Mean		6.06444
			Median		6.33
			Variance		1.32222
			Std. Deviation		1.14988
			Minimum		4.31
			Maximum		7.88
			Range		3.57
			Interquartile Range		1.6625
			Skewness		-0.0609442	0.752101
			Kurtosis		-0.505444	1.48088
		2.000000	Mean		5.75	0.323875
			95% Confidence Interval for Mean	Lower Bound	4.95751
				Upper Bound	6.54249
			5% Trimmed Mean		5.71833
			Median		5.88
			Variance		0.734267
			Std. Deviation		0.856894
			Minimum		4.86
			Maximum		7.21
			Range		2.35
			Interquartile Range		1.25
			Skewness		0.611385	0.793725
			Kurtosis		-0.273144	1.58745
		3.000000	Mean		9.13375	0.578616
			95% Confidence Interval for Mean	Lower Bound	7.76554
				Upper Bound	10.502
			5% Trimmed Mean		9.12972
			Median		9.54
			Variance		2.67837
			Std. Deviation		1.63657
			Minimum		7.05
			Maximum		11.29
			Range		4.24
			Interquartile Range		3.1575
			Skewness		-0.220143	0.752101
			Kurtosis		-1.78455	1.48088
		4.000000	Mean		10.2325	0.644526
			95% Confidence Interval for Mean	Lower Bound	8.70844
				Upper Bound	11.7566
			5% Trimmed Mean		10.1611
			Median		9.64
			Variance		3.32331
			Std. Deviation		1.82299
			Minimum		8.42
			Maximum		13.33
			Range		4.91
			Interquartile Range		3.4175
			Skewness		0.87233	0.752101
			Kurtosis		-0.564759	1.48088
		5.000000	Mean		10.515	0.405115
			95% Confidence Interval for Mean	Lower Bound	9.55706
				Upper Bound	11.4729
			5% Trimmed Mean		10.5417
			Median		10.725
			Variance		1.31294
			Std. Deviation		1.14584
			Minimum		8.43
			Maximum		12.12
			Range		3.69
			Interquartile Range		1.565
			Skewness		-0.62533	0.752101
			Kurtosis		0.449242	1.48088
		6.000000	Mean		9.36143	0.226163
			95% Confidence Interval for Mean	Lower Bound	8.80803
				Upper Bound	9.91483
			5% Trimmed Mean		9.34548
			Median		9.17
			Variance		0.358048
			Std. Deviation		0.598371
			Minimum		8.62
			Maximum		10.39
			Range		1.77
			Interquartile Range		0.9
			Skewness		0.858209	0.793725
			Kurtosis		0.2029	1.58745
		7.000000	Mean		10.4625	0.467958
			95% Confidence Interval for Mean	Lower Bound	9.35595
				Upper Bound	11.569
			5% Trimmed Mean		10.4356
			Median		10.325
			Variance		1.75188
			Std. Deviation		1.32359
			Minimum		8.49
			Maximum		12.92
			Range		4.43
			Interquartile Range		1.48
			Skewness		0.556482	0.752101
			Kurtosis		0.996408	1.48088
		8.000000	Mean		11.165	0.459219
			95% Confidence Interval for Mean	Lower Bound	10.0791
				Upper Bound	12.2509
			5% Trimmed Mean		11.11
			Median		10.66
			Variance		1.68706
			Std. Deviation		1.29887
			Minimum		9.95
			Maximum		13.37
			Range		3.42
			Interquartile Range		2.31
			Skewness		0.949316	0.752101
			Kurtosis		-0.622015	1.48088
		9.000000	Mean		10.8137	0.723501
			95% Confidence Interval for Mean	Lower Bound	9.10294
				Upper Bound	12.5246
			5% Trimmed Mean		10.8308
			Median		10.915
			Variance		4.18763
			Std. Deviation		2.04637
			Minimum		7.56
			Maximum		13.76
			Range		6.2
			Interquartile Range		3.36
			Skewness		-0.0703374	0.752101
			Kurtosis		-0.566003	1.48088
		10.000000	Mean		10.6638	0.566288
			95% Confidence Interval for Mean	Lower Bound	9.32469
				Upper Bound	12.0028
			5% Trimmed Mean		10.6508
			Median		10.325
			Variance		2.56546
			Std. Deviation		1.6017
			Minimum		8.46
			Maximum		13.1
			Range		4.64
			Interquartile Range		2.83
			Skewness		0.201303	0.752101
			Kurtosis		-1.06522	1.48088
	Tests of Normality
	Normality		Kolmogorov-Smirnova			Shapiro-Wilk
			Statistic	df	Sig.	Statistic	df	Sig.
	AUC	1.000000	0.165053	8	.200*	0.96292	8	0.837408
		2.000000	0.204512	7	.200*	0.900017	7	0.331083
		3.000000	0.205338	8	.200*	0.899451	8	0.285686
		4.000000	0.227255	8	.200*	0.886003	8	0.214719
		5.000000	0.144647	8	.200*	0.973742	8	0.925647
		6.000000	0.241885	7	.200*	0.922912	7	0.492355
		7.000000	0.161121	8	.200*	0.962227	8	0.831029
		8.000000	0.244816	8	0.173562	0.851381	8	0.098384
		9.000000	0.116839	8	.200*	0.978981	8	0.957685
		10.000000	0.153827	8	.200*	0.962895	8	0.837181
	*. This is a lower bound of the true significance.
	a. Lilliefors Significance Correction
	General Linear Model
	Notes
	Output Created		29-APR-2021 15:19:07
	Comments
	Input	Active Dataset	DataSet0
		Filter	<none>
		Weight	<none>
		Split File	<none>
		N of Rows in Working Data File	80
	Missing Value Handling	Definition of Missing	User-defined missing values are treated as missing.
		Cases Used	Statistics are based on all cases with valid data for all variables in the model.
	Syntax		GLM AUC AUC7 AUC14 AUC21 AUC28 BY Treatment /WSFACTOR=Time 5 Polynomial /MEASURE=Mechan /METHOD=SSTYPE(3) /POSTHOC=Treatment(BONFERRONI) /EMMEANS=TABLES(OVERALL) /EMMEANS=TABLES(Treatment) COMPARE ADJ(BONFERRONI) /EMMEANS=TABLES(Time) COMPARE ADJ(BONFERRONI) /EMMEANS=TABLES(Treatment*Time) COMPARE (Treatment) ADJ(BONFERRONI) /EMMEANS=TABLES(Treatment*Time) COMPARE (Time) ADJ(BONFERRONI) /PRINT=DE…
	Resources	Processor Time	00:00:00,08
		Elapsed Time	00:00:00,20
	Warnings
	Post hoc tests are not performed for Treatment because there are fewer than three groups.
	Within-Subjects Factors
	Measure:	Mechan
	Time	Dependent Variable
	1	AUC
	2	AUC7
	3	AUC14
	4	AUC21
	5	AUC28
	Between-Subjects Factors
			Value Label	N
	Treatment	.000000	Vehicle	8
		1.000000	AntiCD4	6
	Descriptive Statistics
	Treatment		Mean	Std. Deviation	N
	AUC	Vehicle	6.0675	1.14988	8
		AntiCD4	5.50667	0.619473	6
		Total	5.82714	0.970832	14
	AUC7	Vehicle	9.13375	1.63657	8
		AntiCD4	9.795	1.56824	6
		Total	9.41714	1.58223	14
	AUC14	Vehicle	10.515	1.14584	8
		AntiCD4	9.36833	0.655177	6
		Total	10.0236	1.10401	14
	AUC21	Vehicle	10.4625	1.32359	8
		AntiCD4	11.4767	1.37589	6
		Total	10.8971	1.3938	14
	AUC28	Vehicle	10.8138	2.04637	8
		AntiCD4	10.3633	1.48861	6
		Total	10.6207	1.77783	14
	Box's Test of Equality of Covariance Matricesa
	Box's M	27.5326
	F	0.929325
	df1	15
	df2	464.102
	Sig.	0.531154
	Tests the null hypothesis that the observed covariance matrices of the dependent variables are equal across groups.
	a. Design: Intercept + Treatment Within Subjects Design: Time
	Multivariate Testsa
	Effect		Value	F	Hypothesis df	Error df	Sig.	Partial Eta Squared	Noncent. Parameter	Observed Powerc
	Time	Pillai's Trace	0.977528	97.876b	4	9	2.06377e-07	0.977528	391.505	1
		Wilks' Lambda	0.0224717	97.876b	4	9	2.06377e-07	0.977528	391.505	1
		Hotelling's Trace	43.5005	97.876b	4	9	2.06377e-07	0.977528	391.505	1
		Roy's Largest Root	43.5005	97.876b	4	9	2.06377e-07	0.977528	391.505	1
	Time * Treatment	Pillai's Trace	0.74563	6.595b	4	9	0.00919635	0.74563	26.3816	0.902828
		Wilks' Lambda	0.25437	6.595b	4	9	0.00919635	0.74563	26.3816	0.902828
		Hotelling's Trace	2.93129	6.595b	4	9	0.00919635	0.74563	26.3816	0.902828
		Roy's Largest Root	2.93129	6.595b	4	9	0.00919635	0.74563	26.3816	0.902828
	a. Design: Intercept + Treatment Within Subjects Design: Time
	b. Exact statistic
	c. Computed using alpha = .05
	Mauchly's Test of Sphericitya
	Measure:	Mechan
	Within Subjects Effect	Mauchly's W	Approx. Chi-Square	df	Sig.	Epsilonb
						Greenhouse-Geisser	Huynh-Feldt	Lower-bound
	Time	0.179605	17.8854	9	0.038676	0.626667	0.871489	0.25
	Tests the null hypothesis that the error covariance matrix of the orthonormalized transformed dependent variables is proportional to an identity matrix.
	a. Design: Intercept + Treatment Within Subjects Design: Time
	b. May be used to adjust the degrees of freedom for the averaged tests of significance. Corrected tests are displayed in the Tests of Within-Subjects Effects table.
	Tests of Within-Subjects Effects
	Measure:	Mechan
	Source		Type III Sum of Squares	df	Mean Square	F	Sig.	Partial Eta Squared	Noncent. Parameter	Observed Powera
	Time	Sphericity Assumed	236.085	4	59.0214	48.6146	2.66011e-16	0.802028	194.458	1
		Greenhouse-Geisser	236.085	2.50667	94.183	48.6146	5.54726e-11	0.802028	121.86	1
		Huynh-Feldt	236.085	3.48596	67.7247	48.6146	1.78672e-14	0.802028	169.468	1
		Lower-bound	236.085	1	236.085	48.6146	1.49092e-05	0.802028	48.6146	0.999994
	Time * Treatment	Sphericity Assumed	11.1479	4	2.78698	2.29557	0.0727115	0.160579	9.18229	0.624596
		Greenhouse-Geisser	11.1479	2.50667	4.44731	2.29557	0.10723	0.160579	5.75424	0.479027
		Huynh-Feldt	11.1479	3.48596	3.19795	2.29557	0.0830321	0.160579	8.00227	0.578962
		Lower-bound	11.1479	1	11.1479	2.29557	0.155632	0.160579	2.29557	0.286474
	Error(Time)	Sphericity Assumed	58.2752	48	1.21407
		Greenhouse-Geisser	58.2752	30.08	1.93734
		Huynh-Feldt	58.2752	41.8315	1.3931
		Lower-bound	58.2752	12	4.85627
	a. Computed using alpha = .05
	Tests of Within-Subjects Contrasts
	Measure:	Mechan
	Source		Type III Sum of Squares	df	Mean Square	F	Sig.	Partial Eta Squared	Noncent. Parameter	Observed Powera
	Time	Linear	169.221	1	169.221	89.4787	6.50729e-07	0.881749	89.4787	1
		Quadratic	56.0767	1	56.0767	49.5842	1.35331e-05	0.805145	49.5842	0.999996
		Cubic	4.39931	1	4.39931	3.01163	0.108251	0.20062	3.01163	0.358571
		Order 4	6.38821	1	6.38821	17.1096	0.00137971	0.587765	17.1096	0.966184
	Time * Treatment	Linear	0.112865	1	0.112865	0.0596793	0.811131	0.00494866	0.0596793	0.05584
		Quadratic	0.483148	1	0.483148	0.42721	0.525688	0.034377	0.42721	0.0925562
		Cubic	0.12155	1	0.12155	0.0832095	0.777916	0.00688637	0.0832095	0.0581531
		Order 4	10.4304	1	10.4304	27.9358	0.000192878	0.699518	27.9358	0.997934
	Error(Time)	Linear	22.6943	12	1.89119
		Quadratic	13.5713	12	1.13094
		Cubic	17.5293	12	1.46077
		Order 4	4.48043	12	0.373369
	a. Computed using alpha = .05
	Levene's Test of Equality of Error Variancesa
		F	df1	df2	Sig.
	AUC	1.9971	1	12	0.183011
	AUC7	0.171801	1	12	0.68583
	AUC14	1.28935	1	12	0.278338
	AUC21	0.0436508	1	12	0.838009
	AUC28	0.687364	1	12	0.423248
	Tests the null hypothesis that the error variance of the dependent variable is equal across groups.
	a. Design: Intercept + Treatment Within Subjects Design: Time
	Tests of Between-Subjects Effects
	Measure:	Mechan
	Transformed Variable:	Average
	Source	Type III Sum of Squares	df	Mean Square	F	Sig.	Partial Eta Squared	Noncent. Parameter	Observed Powera
	Intercept	5995.01	1	5995.01	1253.24	1.64864e-13	0.990516	1253.24	1
	Treatment	0.159639	1	0.159639	0.0333721	0.858099	0.0027733	0.0333721	0.053261
	Error	57.4031	12	4.78359
	a. Computed using alpha = .05
	Estimated Marginal Means
	1. Grand Mean
	Measure:	Mechan
	Mean	Std. Error	95% Confidence Interval
			Lower Bound	Upper Bound
	9.35025	0.264122	8.77478	9.92572
	2. Treatment
	Estimates
	Measure:	Mechan
	Treatment	Mean	Std. Error	95% Confidence Interval
				Lower Bound	Upper Bound
	Vehicle	9.3985	0.345817	8.64503	10.152
	AntiCD4	9.302	0.399316	8.43197	10.172
	Pairwise Comparisons
	Measure:	Mechan
	(I) Treatment		Mean Difference (I-J)	Std. Error	Sig.a	95% Confidence Interval for Differencea
						Lower Bound	Upper Bound
	Vehicle	AntiCD4	0.0965	0.528245	0.858099	-1.05445	1.24745
	AntiCD4	Vehicle	-0.0965	0.528245	0.858099	-1.24745	1.05445
	Based on estimated marginal means
	a. Adjustment for multiple comparisons: Bonferroni.
	Univariate Tests
	Measure:	Mechan
		Sum of Squares	df	Mean Square	F	Sig.	Partial Eta Squared	Noncent. Parameter	Observed Powera
	Contrast	0.0319277	1	0.0319277	0.0333721	0.858099	0.0027733	0.0333721	0.053261
	Error	11.4806	12	0.956718
	The F tests the effect of Treatment. This test is based on the linearly independent pairwise comparisons among the estimated marginal means.
	a. Computed using alpha = .05
	3. Time
	Estimates
	Measure:	Mechan
	Time	Mean	Std. Error	95% Confidence Interval
				Lower Bound	Upper Bound
	1	5.78708	0.260575	5.21934	6.35483
	2	9.46437	0.434333	8.51805	10.4107
	3	9.94167	0.262464	9.36981	10.5135
	4	10.9696	0.36336	10.1779	11.7613
	5	10.5885	0.495423	9.50911	11.668
	Pairwise Comparisons
	Measure:	Mechan
	(I) Time		Mean Difference (I-J)	Std. Error	Sig.b	95% Confidence Interval for Differenceb
						Lower Bound	Upper Bound
	1	2	-3.677*	0.362975	3.11106e-06	-4.92173	-2.43285
		3	-4.155*	0.194057	6.29034e-10	-4.8199	-3.48927
		4	-5.182*	0.375304	9.97272e-08	-6.46921	-3.89579
		5	-4.801*	0.456538	2.07161e-06	-6.36667	-3.23624
	2	1	3.677*	0.362975	3.11106e-06	2.43285	4.92173
		3	-0.477292	0.293124	1	-1.48225	0.527666
		4	-1.50521	0.529529	0.148266	-3.32067	0.310252
		5	-1.12417	0.580171	0.765568	-3.11325	0.864917
	3	1	4.155*	0.194057	6.29034e-10	3.48927	4.8199
		2	0.477292	0.293124	1	-0.527666	1.48225
		4	-1.02792	0.341001	0.107743	-2.19702	0.141186
		5	-0.646875	0.468364	1	-2.25264	0.958886
	4	1	5.182*	0.375304	9.97272e-08	3.89579	6.46921
		2	1.50521	0.529529	0.148266	-0.310252	3.32067
		3	1.02792	0.341001	0.107743	-0.141186	2.19702
		5	0.381042	0.461799	1	-1.20221	1.96429
	5	1	4.801*	0.456538	2.07161e-06	3.23624	6.36667
		2	1.12417	0.580171	0.765568	-0.864917	3.11325
		3	0.646875	0.468364	1	-0.958886	2.25264
		4	-0.381042	0.461799	1	-1.96429	1.20221
	Based on estimated marginal means
	*. The mean difference is significant at the .05 level.
	b. Adjustment for multiple comparisons: Bonferroni.
	Multivariate Tests
		Value	F	Hypothesis df	Error df	Sig.	Partial Eta Squared	Noncent. Parameter	Observed Powerb
	Pillai's trace	0.977528	97.876a	4	9	2.06377e-07	0.977528	391.505	1
	Wilks' lambda	0.0224717	97.876a	4	9	2.06377e-07	0.977528	391.505	1
	Hotelling's trace	43.5005	97.876a	4	9	2.06377e-07	0.977528	391.505	1
	Roy's largest root	43.5005	97.876a	4	9	2.06377e-07	0.977528	391.505	1
	Each F tests the multivariate effect of Time. These tests are based on the linearly independent pairwise comparisons among the estimated marginal means.
	a. Exact statistic
	b. Computed using alpha = .05
	4. Treatment * Time
	Estimates
	Measure:	Mechan
	Treatment		Mean	Std. Error	95% Confidence Interval
					Lower Bound	Upper Bound
	Vehicle	1	6.0675	0.341173	5.32415	6.81085
		2	9.13375	0.568675	7.89471	10.3728
		3	10.515	0.343646	9.76626	11.2637
		4	10.4625	0.47575	9.42593	11.4991
		5	10.8138	0.648661	9.40044	12.2271
	AntiCD4	1	5.50667	0.393952	4.64832	6.36501
		2	9.795	0.656649	8.36428	11.2257
		3	9.36833	0.396808	8.50376	10.2329
		4	11.4767	0.549349	10.2797	12.6736
		5	10.3633	0.74901	8.73138	11.9953
	Pairwise Comparisons
	Measure:	Mechan
	Time			Mean Difference (I-J)	Std. Error	Sig.b	95% Confidence Interval for Differenceb
							Lower Bound	Upper Bound
	1	Vehicle	AntiCD4	0.560833	0.52115	0.303022	-0.574655	1.69632
		AntiCD4	Vehicle	-0.560833	0.52115	0.303022	-1.69632	0.574655
	2	Vehicle	AntiCD4	-0.66125	0.868665	0.46122	-2.55391	1.23141
		AntiCD4	Vehicle	0.66125	0.868665	0.46122	-1.23141	2.55391
	3	Vehicle	AntiCD4	1.147*	0.524928	0.0494997	0.00294713	2.29039
		AntiCD4	Vehicle	-1.147*	0.524928	0.0494997	-2.29039	-0.00294713
	4	Vehicle	AntiCD4	-1.01417	0.726721	0.188141	-2.59755	0.569222
		AntiCD4	Vehicle	1.01417	0.726721	0.188141	-0.569222	2.59755
	5	Vehicle	AntiCD4	0.450417	0.990847	0.657527	-1.70845	2.60929
		AntiCD4	Vehicle	-0.450417	0.990847	0.657527	-2.60929	1.70845
	Based on estimated marginal means
	*. The mean difference is significant at the .05 level.
	b. Adjustment for multiple comparisons: Bonferroni.
	Univariate Tests
	Measure:	Mechan
	Time		Sum of Squares	df	Mean Square	F	Sig.	Partial Eta Squared	Noncent. Parameter	Observed Powera
	1	Contrast	1.0784	1	1.0784	1.15809	0.303022	0.0880136	1.15809	0.168053
		Error	11.1743	12	0.93119
	2	Contrast	1.49915	1	1.49915	0.579464	0.46122	0.0460643	0.579464	0.108074
		Error	31.0455	12	2.58713
	3	Contrast	4.50804	1	4.50804	4.77172	0.0494997	0.28451	4.77172	0.519394
		Error	11.3369	12	0.94474
	4	Contrast	3.5264	1	3.5264	1.94753	0.188141	0.139632	1.94753	0.250531
		Error	21.7285	12	1.81071
	5	Contrast	0.695572	1	0.695572	0.206641	0.657527	0.0169286	0.206641	0.0703771
		Error	40.3931	12	3.36609
	Each F tests the simple effects of Treatment within each level combination of the other effects shown. These tests are based on the linearly independent pairwise comparisons among the estimated marginal means.
	a. Computed using alpha = .05
	5. Treatment * Time
	Estimates
	Measure:	Mechan
	Treatment		Mean	Std. Error	95% Confidence Interval
					Lower Bound	Upper Bound
	Vehicle	1	6.0675	0.341173	5.32415	6.81085
		2	9.13375	0.568675	7.89471	10.3728
		3	10.515	0.343646	9.76626	11.2637
		4	10.4625	0.47575	9.42593	11.4991
		5	10.8138	0.648661	9.40044	12.2271
	AntiCD4	1	5.50667	0.393952	4.64832	6.36501
		2	9.795	0.656649	8.36428	11.2257
		3	9.36833	0.396808	8.50376	10.2329
		4	11.4767	0.549349	10.2797	12.6736
		5	10.3633	0.74901	8.73138	11.9953
	Pairwise Comparisons
	Measure:	Mechan
	Treatment			Mean Difference (I-J)	Std. Error	Sig.b	95% Confidence Interval for Differenceb
							Lower Bound	Upper Bound
	Vehicle	1	2	-3.066*	0.475246	0.000315146	-4.69561	-1.43689
			3	-4.448*	0.25408	6.57175e-09	-5.3186	-3.5764
			4	-4.395*	0.491388	1.1792e-05	-6.0797	-2.7103
			5	-4.746*	0.597749	4.0597e-05	-6.7956	-2.6969
		2	1	3.066*	0.475246	0.000315146	1.43689	4.69561
			3	-1.381*	0.383789	0.0365272	-2.69705	-0.0654509
			4	-1.32875	0.693316	0.794194	-3.70575	1.04825
			5	-1.68	0.759622	0.471426	-4.28432	0.924322
		3	1	4.448*	0.25408	6.57175e-09	3.5764	5.3186
			2	1.381*	0.383789	0.0365272	0.0654509	2.69705
			4	0.0525	0.446475	1	-1.47821	1.58321
			5	-0.29875	0.613233	1	-2.40118	1.80368
		4	1	4.395*	0.491388	1.1792e-05	2.7103	6.0797
			2	1.32875	0.693316	0.794194	-1.04825	3.70575
			3	-0.0525	0.446475	1	-1.58321	1.47821
			5	-0.35125	0.604637	1	-2.42421	1.72171
		5	1	4.746*	0.597749	4.0597e-05	2.6969	6.7956
			2	1.68	0.759622	0.471426	-0.924322	4.28432
			3	0.29875	0.613233	1	-1.80368	2.40118
			4	0.35125	0.604637	1	-1.72171	2.42421
	AntiCD4	1	2	-4.288*	0.548767	4.77679e-05	-6.16975	-2.40692
			3	-3.862*	0.293386	1.71508e-07	-4.86752	-2.85581
			4	-5.970*	0.567406	2.06207e-06	-7.91532	-4.02468
			5	-4.857*	0.690221	0.000136318	-7.22305	-2.49028
		2	1	4.288*	0.548767	4.77679e-05	2.40692	6.16975
			3	0.426667	0.443161	1	-1.09269	1.94602
			4	-1.68167	0.800572	0.574857	-4.42638	1.06305
			5	-0.568333	0.877136	1	-3.57555	2.43888
		3	1	3.862*	0.293386	1.71508e-07	2.85581	4.86752
			2	-0.426667	0.443161	1	-1.94602	1.09269
			4	-2.108*	0.515545	0.0150022	-3.87585	-0.340816
			5	-0.995	0.7081	1	-3.42268	1.43268
		4	1	5.970*	0.567406	2.06207e-06	4.02468	7.91532
			2	1.68167	0.800572	0.574857	-1.06305	4.42638
			3	2.108*	0.515545	0.0150022	0.340816	3.87585
			5	1.11333	0.698174	1	-1.28032	3.50699
		5	1	4.857*	0.690221	0.000136318	2.49028	7.22305
			2	0.568333	0.877136	1	-2.43888	3.57555
			3	0.995	0.7081	1	-1.43268	3.42268
			4	-1.11333	0.698174	1	-3.50699	1.28032
	Based on estimated marginal means
	*. The mean difference is significant at the .05 level.
	b. Adjustment for multiple comparisons: Bonferroni.
	Multivariate Tests
	Treatment		Value	F	Hypothesis df	Error df	Sig.	Partial Eta Squared	Noncent. Parameter	Observed Powerb
	Vehicle	Pillai's trace	0.967664	67.333a	4	9	1.05265e-06	0.967664	269.331	1
		Wilks' lambda	0.0323356	67.333a	4	9	1.05265e-06	0.967664	269.331	1
		Hotelling's trace	29.9257	67.333a	4	9	1.05265e-06	0.967664	269.331	1
		Roy's largest root	29.9257	67.333a	4	9	1.05265e-06	0.967664	269.331	1
	AntiCD4	Pillai's trace	0.947872	40.913a	4	9	8.87667e-06	0.947872	163.652	1
		Wilks' lambda	0.0521279	40.913a	4	9	8.87667e-06	0.947872	163.652	1
		Hotelling's trace	18.1836	40.913a	4	9	8.87667e-06	0.947872	163.652	1
		Roy's largest root	18.1836	40.913a	4	9	8.87667e-06	0.947872	163.652	1
	Each F tests the multivariate simple effects of Time within each level combination of the other effects shown. These tests are based on the linearly independent pairwise comparisons among the estimated marginal means.
	a. Exact statistic
	b. Computed using alpha = .05
[truncated: 3 more columns]

## Sheet: Figure 2C
Figure 2C: pelvic mechanical sensitivity (AUC)
Raw Data
Vehicle	Mechanical sensitivity (a.u.)
	Baseline	Day 7	Day 14	Day 21	Day 28
	7.88	10.3	12.12	12.92	13.76
	6.63	10.54	11.33	9.71	11.51
	5.14	9.71	10.51	9.99	9.59
	6.82	11.29	11.13	9.68	10.43
	6.15	9.37	10.94	10.66	13.05
	4.31	7.24	8.43	11.04	11.4
	6.51	7.57	10.06	11.21	9.21
	5.1	7.05	9.6	8.49	7.56
Mean	6.0675	9.13375	10.515	10.4625	10.8138
SD	1.14988	1.63657	1.14584	1.32359	2.04637
SEM	0.406544	0.578616	0.405115	0.467958	0.723501
AntiCD4	Mechanical sensitivity (a.u.)
	Baseline	Day 7	Day 14	Day 21	Day 28
	5.88	9.52	9.02	11.49	9.05
	6.15	8.42	8.62	10.23	11.8
	5.1	10.77	9.17	9.95	8.46
	9.45*	13.33	9.32	10.15	10.03
	6.15	12.47	10.39	12.81	10.62
	4.86	8.46	9.92	13.37	10.02
	4.9	9.13	9.09	11.01	12.23
	7.21	9.76	6.90*	10.31	13.1
Mean	5.75	10.2325	9.36143	11.165	10.6638
SD	0.856894	1.82299	0.598371	1.29887	1.6017
SEM	0.323875	0.644526	0.226163	0.459219	0.566288
*Outlier excluded from the analysis
Normality and Homogeneity of Variance tests
Tests of Normality
Normality		Shapiro-Wilk
		Statistic	df	Sig.
AUC	Vehicle - Baseline	0.96292	8	0.837408
	Vehicle - Day 7	0.900017	7	0.331083
	Vehicle - Day 14	0.899451	8	0.285686
	Vehicle - Day 21	0.886003	8	0.214719
	Vehicle - Day 28	0.973742	8	0.925647
	AntiCD4 - Baseline	0.922912	7	0.492355
	AntiCD4 - Day 7	0.962227	8	0.831029
	AntiCD4 - Day 14	0.851381	8	0.098384
	AntiCD4 - Day 21	0.978981	8	0.957685
	AntiCD4 - Day 28	0.962895	8	0.837181
*. This is a lower bound of the true significance.
a. Lilliefors Significance Correction
Levene's Test of Equality of Error Variancesa
	F	df1	df2	Sig.
AUC	1.9971	1	12	0.183011
AUC7	0.171801	1	12	0.68583
AUC14	1.28935	1	12	0.278338
AUC21	0.0436508	1	12	0.838009
AUC28	0.687364	1	12	0.423248
Tests the null hypothesis that the error variance of the dependent variable is equal across groups.
a. Design: Intercept + Treatment Within Subjects Design: Time
Box's Test of Equality of Covariance Matricesa
Box's M	27.5326
F	0.929325
df1	15
df2	464.102
Sig.	0.531154
Tests the null hypothesis that the observed covariance matrices of the dependent variables are equal across groups.
a. Design: Intercept + Treatment Within Subjects Design: Time
Datasets pass the normality and equalty of error variance tests, then repeated measures ANOVA test is used
Mauchly's Test of Sphericitya
Measure:	Mechan
Within Subjects Effect	Mauchly's W	Approx. Chi-Square	df	Sig.	Epsilonb
					Greenhouse-Geisser	Huynh-Feldt	Lower-bound
Time	0.179605	17.8854	9	0.038676	0.626667	0.871489	0.25
Tests the null hypothesis that the error covariance matrix of the orthonormalized transformed dependent variables is proportional to an identity matrix.
a. Design: Intercept + Treatment Within Subjects Design: Time
b. May be used to adjust the degrees of freedom for the averaged tests of significance. Corrected tests are displayed in the Tests of Within-Subjects Effects table.
Tests of Within-Subjects Effects
Measure:	Mechan
Source		Type III Sum of Squares	df	Mean Square	F	Sig.	Partial Eta Squared	Noncent. Parameter	Observed Powera
Time	Sphericity Assumed	236.085	4	59.0214	48.6146	2.66011e-16	0.802028	194.458	1
	Greenhouse-Geisser	236.085	2.50667	94.183	48.6146	5.54726e-11	0.802028	121.86	1
	Huynh-Feldt	236.085	3.48596	67.7247	48.6146	1.78672e-14	0.802028	169.468	1
	Lower-bound	236.085	1	236.085	48.6146	1.49092e-05	0.802028	48.6146	0.999994
Time * Treatment	Sphericity Assumed	11.1479	4	2.78698	2.29557	0.0727115	0.160579	9.18229	0.624596
	Greenhouse-Geisser	11.1479	2.50667	4.44731	2.29557	0.10723	0.160579	5.75424	0.479027
	Huynh-Feldt	11.1479	3.48596	3.19795	2.29557	0.0830321	0.160579	8.00227	0.578962
	Lower-bound	11.1479	1	11.1479	2.29557	0.155632	0.160579	2.29557	0.286474
Error(Time)	Sphericity Assumed	58.2752	48	1.21407
	Greenhouse-Geisser	58.2752	30.08	1.93734
	Huynh-Feldt	58.2752	41.8315	1.3931
	Lower-bound	58.2752	12	4.85627
a. Computed using alpha = .05
Pairwise Comparisons
Measure:	Mechan
(I) Time		Mean Difference (I-J)	Std. Error	Sig.b	95% Confidence Interval for Differenceb
					Lower Bound	Upper Bound
Baseline	Day 7	-3.677*	0.362975	3.11106e-06	-4.92173	-2.43285
	Day 14	-4.155*	0.194057	6.29034e-10	-4.8199	-3.48927
	Day 21	-5.182*	0.375304	9.97272e-08	-6.46921	-3.89579
	Day 28	-4.801*	0.456538	2.07161e-06	-6.36667	-3.23624
Day 7	Baseline	3.677*	0.362975	3.11106e-06	2.43285	4.92173
	Day 14	-0.477292	0.293124	1	-1.48225	0.527666
	Day 21	-1.50521	0.529529	0.148266	-3.32067	0.310252
	Day 28	-1.12417	0.580171	0.765568	-3.11325	0.864917
Day 14	Baseline	4.155*	0.194057	6.29034e-10	3.48927	4.8199
	Day 7	0.477292	0.293124	1	-0.527666	1.48225
	Day 21	-1.02792	0.341001	0.107743	-2.19702	0.141186
	Day 28	-0.646875	0.468364	1	-2.25264	0.958886
Day 21	Baseline	5.182*	0.375304	9.97272e-08	3.89579	6.46921
	Day 7	1.50521	0.529529	0.148266	-0.310252	3.32067
	Day 14	1.02792	0.341001	0.107743	-0.141186	2.19702
	Day 28	0.381042	0.461799	1	-1.20221	1.96429
Day 28	Baseline	4.801*	0.456538	2.07161e-06	3.23624	6.36667
	Day 7	1.12417	0.580171	0.765568	-0.864917	3.11325
	Day 14	0.646875	0.468364	1	-0.958886	2.25264
	Day 21	-0.381042	0.461799	1	-1.96429	1.20221
Based on estimated marginal means
*. The mean difference is significant at the .05 level.
b. Adjustment for multiple comparisons: Bonferroni.
Tests of Between-Subjects Effects
Measure:	Mechan
Transformed Variable:	Average
Source	Type III Sum of Squares	df	Mean Square	F	Sig.	Partial Eta Squared	Noncent. Parameter	Observed Powera
Intercept	5995.01	1	5995.01	1253.24	1.64864e-13	0.990516	1253.24	1
Treatment	0.159639	1	0.159639	0.0333721	0.858099	0.0027733	0.0333721	0.053261
Error	57.4031	12	4.78359
a. Computed using alpha = .05

## Sheet: Figure 2D
Figure 2D: Anxiety-like behavior: percentage of entries to open arms										Figure 2D: Anxiety-like behavior: percentage of time in open arms
Raw Data										Raw Data
Vehicle			AntiCD4								Vehicle	AntiCD4
Entries to open arms	Entries to closed arms	% entries to open arms	Entries to open arms	Entries to closed arms	% entries to open arms						% time open arms	% time open arms
13	22	37.1429	17	16	51.5152						12.29	18.9
13	22	37.1429	20	19	51.2821						17.03	19.51
21	26	44.6809	19	19	50						28.65	31.43
17	24	41.4634	19	21	47.5						22.91	34.41
7	13	35	17	18	48.5714						12.46	22.69
21	26	44.6809	21	24	46.6667						27.49	35.75
20	25	44.4444	20	29	40.8163						22.46	28.34
12	18	40	11	13	45.8333						10.92	15.32
Mean		40.5694	Mean		47.7731					Mean	19.2762	25.7937
SD		3.86279	SD		3.49224					SD	7.05909	7.72713
SEM		1.3657	SEM		1.23469					SEM	2.49576	2.73195
Normality and Homogeneity of Variance tests										Normality and Homogeneity of Variance tests
Tests of Normality										Tests of Normality
Treatment		Shapiro-Wilk								Treatment		Shapiro-Wilk
		Statistic	df	Sig.								Statistic	df	Sig.
PercentEntries	Vehicle	0.882975	8	0.201024						PercentEntries	Vehicle	0.897268	8	0.272974
	AntiCD4	0.915972	8	0.398042							AntiCD4	0.948451	8	0.695608
		Levene's Test for Equality of Variances										Levene's Test for Equality of Variances
		F	Sig.									F	Sig.
PercentEntries		0.490301	0.495265							PercentEntries		0.054878	0.826285
All datasets pass Normality test, t-test is used										All datasets pass Normality test, t-test is used
Results of statistical test										Results of statistical test
		t-test for Equality of Means										t-test for Equality of Means
		t	df	Sig. (2-tailed)	Mean Difference	Std. Error Difference	95% Confidence Interval of the Difference					t	df	Sig. (2-tailed)	Mean Difference	Std. Error Difference	95% Confidence Interval of the Difference
							Lower	Upper									Lower	Upper
PercentEntries	Equal variances assumed	-3.91455	14	0.00155656	-7.20625	1.84089	-11.1546	-3.25793		PercentTime	Equal variances assumed	0.197546	4	0.853033	1.33333	6.74949	-17.4062	20.0729
	Equal variances not assumed	-3.91455	13.8598	0.00158452	-7.20625	1.84089	-11.1583	-3.25418			Equal variances not assumed	0.197546	3.94592	0.853158	1.33333	6.74949	-17.508	20.1746

## Sheet: Figure 2E
Figure 2E: Depressive-like behavior: immobility time
Raw Data
	Vehicle	AntiCD4
	Immobility time (s)	Immobility time (s)
	60.92	178.3
	84.48	124.46
	108.8	117.14
	160.12	92.72
	88.14	157.24
	181.39	74.96
	167.41	153.64
	145.98
Mean	124.655	128.351
SD	44.7537	37.036
SEM	15.8228	13.9983
Normality and Homogeneity of Variance tests
Tests of Normality
Treatment		Shapiro-Wilk
		Statistic	df	Sig.
ImmobilityTime	Vehicle	0.924134	8	0.4643
	AntiCD4	0.964485	7	0.856164
		Levene's Test for Equality of Variances
		F	Sig.
ImmobilityTime		1.09693	0.314024
All datasets pass Normality test, t-test is used
Results of statistical test
Independent Samples Test
		t-test for Equality of Means
		t	df	Sig. (2-tailed)	Mean Difference	Std. Error Difference	95% Confidence Interval of the Difference
							Lower	Upper
ImmobilityTime	Equal variances assumed	-0.172637	13	0.865595	-3.69643	21.4115	-49.9532	42.5604
	Equal variances not assumed	-0.174969	12.9736	0.863805	-3.69643	21.1262	-49.3462	41.9533

[truncated: 1 more sheets: Figure 2F]
